# Supplementary material for: Batai Orthobunyavirus: An Emerging Mosquito-Borne Virus in Europe
Source: Viruses. 2022 Aug 25;14(9):1868. doi: 10.3390/v14091868 (PMC9503884; doi:10.3390/v14091868)
Supplement: Supplementary file 1 [file viruses-14-01868-s001.zip]

Archive with 1 entries (1 files):
- Mansfield et al 2022 Supplementary Table S1.pdf
